# Supplementary material for: Emotion Processing in Peripheral Neuropathic Pain: An Observational Study
Source: Med Sci (Basel). 2024 May 17;12(2):27. doi: 10.3390/medsci12020027 (PMC11130802; doi:10.3390/medsci12020027)
Supplement: Supplementary file 1 [file medsci-12-00027-s001.zip]

Archive with 1 entries (1 files):
- medsci-2949614-supplementary.pdf
